# Supplementary material for: Sea cucumbers (Echinodermata, Holothuroidea) from the JR275 expedition to the eastern Weddell Sea, Antarctica
Source: Zookeys. 2021 Aug 4;1054:155–72. doi: 10.3897/zookeys.1054.59584 (PMC8357701; doi:10.3897/zookeys.1054.59584)
Supplement: Supplementary material 1 — Table S1 [file zookeys-1054-155-s001.xlsx]

## Sheet: AGT IDs
BAS/NHMUK/MV	Cruise	Field No. whole lot	split lot	Count	2020 Order	Family	Genus	Species	Author	Date	Station	Depth (general)	Event	Trawl type	Start Latitude	End Latatitude	Start Longitude	End Longitude	Minimum Depth (m)	Maximum Depth (m)
BAS JR275 27	JR275	27	27	1	Persiculida	Pseudostichopodidae	Pseudostichopus	spiculiferus	(O'Loughlin, 2002)	2012-02-11	South Orkney Shelf	281 m	8	AGT	-60.6774	-60.6775	-44.0133	-44.0144	279.04	281.57
BAS JR275 28	JR275	28	28	1	Dendrochirotida	Cucumariidae	Staurocucumis	liouvillei	(Vaney, 1914)	2012-02-11	South Orkney Shelf	281 m	8	AGT	-60.6774	-60.6775	-44.0133	-44.0144	279.04	281.57
BAS JR275 29	JR275	29	29	1	Dendrochirotida	Cucumariidae	Staurocucumis	liouvillei	(Vaney, 1914)	2012-02-11	South Orkney Shelf	281 m	8	AGT	-60.6774	-60.6775	-44.0133	-44.0144	279.04	281.57
BAS JR275 30	JR275	30	30	1	Dendrochirotida	Cucumariidae	Staurocucumis	liouvillei	(Vaney, 1914)	2012-02-11	South Orkney Shelf	281 m	8	AGT	-60.6774	-60.6775	-44.0133	-44.0144	279.04	281.57
BAS JR275 31	JR275	31	31	1	Dendrochirotida	Cucumariidae	Staurocucumis	liouvillei	(Vaney, 1914)	2012-02-11	South Orkney Shelf	281 m	8	AGT	-60.6774	-60.6775	-44.0133	-44.0144	279.04	281.57
NMV F293849	JR275	32	32	1	Persiculida	Pseudostichopodidae	Pseudostichopus	spiculiferus	(O'Loughlin, 2002)	2012-02-11	South Orkney Shelf	281 m	8	AGT	-60.6774	-60.6775	-44.0133	-44.0144	279.04	281.57
NMV F293856	JR275	33	33	1	Dendrochirotida	Cucumariidae	Parathyonidium	incertum	Heding in Heding & Panning, 1954	2012-02-11	South Orkney Shelf	281 m	8	AGT	-60.6774	-60.6775	-44.0133	-44.0144	279.04	281.57
BAS JR275 34	JR275	34	34	1	Persiculida	Pseudostichopodidae	Pseudostichopus	spiculiferus	(O'Loughlin, 2002)	2012-02-11	South Orkney Shelf	281 m	8	AGT	-60.6774	-60.6775	-44.0133	-44.0144	279.04	281.57
BAS JR275 88	JR275	88	88	1	Elasipodida	Elpidiidae	Rhipidothuria	racovitzai	Hérouard, 1901	2012-02-19	Southern Weddell	654 m	20	AGT	-77.359	-77.3576	-35.3703	-35.3642	654.34	654.35
BAS JR275 103	JR275	103	103	41	Elasipodida	Elpidiidae	Rhipidothuria	racovitzai	Hérouard, 1901	2012-02-19	Southern Weddell	654 m	20	AGT	-77.359	-77.3576	-35.3703	-35.3642	654.34	654.35
BAS JR275 106	JR275	106	106	1	Elasipodida	Elpidiidae	Elpidia	glacialis	Théel, 1876	2012-02-19	Southern Weddell	654 m	20	AGT	-77.359	-77.3576	-35.3703	-35.3642	654.34	654.35
BAS JR275 111	JR275	111	111	1	Holothuriida	Methothuriidae	Mesothuria	bifurcata	Hérouard, 1901	2012-02-19	Southern Weddell	654 m	20	AGT	-77.359	-77.3576	-35.3703	-35.3642	654.34	654.35
BAS JR275 112	JR275	112	112	1	Holothuriida	Methothuriidae	Mesothuria	bifurcata	Hérouard, 1901	2012-02-19	Southern Weddell	654 m	20	AGT	-77.359	-77.3576	-35.3703	-35.3642	654.34	654.35
BAS JR275 133	JR275	133	133	1	Elasipodida	Elpidiidae	Rhipidothuria	racovitzai	Hérouard, 1901	2012-02-19	Southern Weddell	654 m	21	AGT	-77.3548	-77.3529	-35.3513	-35.3423	648.18	652.8
BAS JR275 134	JR275	134	134	1	Elasipodida	Elpidiidae	Elpidia	glacialis	Théel, 1876	2012-02-19	Southern Weddell	654 m	21	AGT	-77.3548	-77.3529	-35.3513	-35.3423	648.18	652.8
BAS JR275 135	JR275	135	135	1	Dendrochirotida	Psolidae	Psolidium	tenue	Mortensen, 1925	2012-02-19	Southern Weddell	654 m	21	AGT	-77.3548	-77.3529	-35.3513	-35.3423	648.18	652.8
NMV F293850	JR275	136	136	1	Dendrochirotida	Psolidae	Psolidium	tenue	Mortensen, 1925	2012-02-19	Southern Weddell	654 m	21	AGT	-77.3548	-77.3529	-35.3513	-35.3423	648.18	652.8
NMV F293851	JR275	137	137	1	Dendrochirotida	Cucumariidae	Trachythyone	bouvetensis	(Ludwig & Heding, 1935)	2012-02-19	Southern Weddell	654 m	21	AGT	-77.3548	-77.3529	-35.3513	-35.3423	648.18	652.8
NMV F293852	JR275	138	138	1	Dendrochirotida	Paracucumidae	Paracucumis	turricata	(Vaney, 1906)	2012-02-19	Southern Weddell	654 m	21	AGT	-77.3548	-77.3529	-35.3513	-35.3423	648.18	652.8
BAS JR275 139	JR275	139	139	1	Elasipodida	Elpidiidae	Peniagone	vignoni	Hérouard, 1901	2012-02-19	Southern Weddell	654 m	21	AGT	-77.3548	-77.3529	-35.3513	-35.3423	648.18	652.8
BAS JR275 140	JR275	140	140	1	Elasipodida	Elpidiidae	Peniagone	vignoni	Hérouard, 1901	2012-02-19	Southern Weddell	654 m	21	AGT	-77.3548	-77.3529	-35.3513	-35.3423	648.18	652.8
BAS JR275 143	JR275	143	143	181	Elasipodida	Elpidiidae	Rhipidothuria	racovitzai	Hérouard, 1901	2012-02-19	Southern Weddell	654 m	21	AGT	-77.3548	-77.3529	-35.3513	-35.3423	648.18	652.8
BAS JR275 144.1	JR275	144	144.1	3	Elasipodida	Elpidiidae	Elpidia	glacialis	Théel, 1876	2012-02-19	Southern Weddell	654 m	21	AGT	-77.3548	-77.3529	-35.3513	-35.3423	648.18	652.8
BAS JR275 144.2	JR275	144	144.2	1	Elasipodida	Elpidiidae	Rhipidothuria	racovitzai	Hérouard, 1901	2012-02-19	Southern Weddell	654 m	21	AGT	-77.3548	-77.3529	-35.3513	-35.3423	648.18	652.8
NMV F293853	JR275	150	150	1	Elasipodida	Elpidiidae	Rhipidothuria	racovitzai	Hérouard, 1901	2012-02-19	Southern Weddell	654 m	22	AGT	-77.3494	-77.3483	-35.3263	-35.3214	650.78	654.2
BAS JR275 152	JR275	152	152	1	Elasipodida	Elpidiidae	Peniagone	vignoni	Hérouard, 1901	2012-02-19	Southern Weddell	654 m	22	AGT	-77.3494	-77.3483	-35.3263	-35.3214	650.78	654.2
BAS JR275 158	JR275	158	158	7	Elasipodida	Elpidiidae	Rhipidothuria	racovitzai	Hérouard, 1901	2012-02-19	Southern Weddell	654 m	22	AGT	-77.3494	-77.3483	-35.3263	-35.3214	650.78	654.2
NMV F293854	JR275	167	167	1	Elasipodida	Laetmogonidae	Laetmogone	wyvillethomsoni	Théel, 1879	2012-02-20	Mid East Filchner Trough Edge	782 m	25	AGT	-76.3295	-76.3269	-32.9005	-32.8956	778.81	781.73
NMV F293855	JR275	168	168	1	Synallactida	Synallactidae	Bathyplotes	moseleyi	(Théel, 1886)	2012-02-20	Mid East Filchner Trough Edge	782 m	25	AGT	-76.3295	-76.3269	-32.9005	-32.8956	778.81	781.73
BAS JR275 169	JR275	169	169	3	Synallactida	Synallactidae	Bathyplotes	moseleyi	(Théel, 1886)	2012-02-20	Mid East Filchner Trough Edge	782 m	25	AGT	-76.3295	-76.3269	-32.9005	-32.8956	778.81	781.73
BAS JR275 170	JR275	170	170	2	Synallactida	Synallactidae	Bathyplotes	moseleyi	(Théel, 1886)	2012-02-20	Mid East Filchner Trough Edge	782 m	25	AGT	-76.3295	-76.3269	-32.9005	-32.8956	778.81	781.73
BAS JR275 184	JR275	184	184	3	Dendrochirotida	Cucumariidae	Trachythyone	bouvetensis	(Ludwig & Heding, 1935)	2012-02-20	Mid East Filchner Trough Edge	782 m	25	AGT	-76.3295	-76.3269	-32.9005	-32.8956	778.81	781.73
BAS JR275 187	JR275	187	187	1	Holothuriida	Methothuriidae	Mesothuria	bifurcata	Hérouard, 1901	2012-02-20	Mid East Filchner Trough Edge	782 m	25	AGT	-76.3295	-76.3269	-32.9005	-32.8956	778.81	781.73
BAS JR275 188	JR275	188	188	11	Holothuriida	Methothuriidae	Mesothuria	bifurcata	Hérouard, 1901	2012-02-20	Mid East Filchner Trough Edge	782 m	25	AGT	-76.3295	-76.3269	-32.9005	-32.8956	778.81	781.73
BAS JR275 189	JR275	189	189	2	Synallactida	Synallactidae	Bathyplotes	sp. indet.	Östergren, 1896	2012-02-20	Mid East Filchner Trough Edge	782 m	25	AGT	-76.3295	-76.3269	-32.9005	-32.8956	778.81	781.73
BAS JR275 190	JR275	190	190	2	Synallactida	Synallactidae	Bathyplotes	moseleyi	(Théel, 1886)	2012-02-20	Mid East Filchner Trough Edge	782 m	25	AGT	-76.3295	-76.3269	-32.9005	-32.8956	778.81	781.73
BAS JR275 193	JR275	193	193	2	Dendrochirotida	Cucumariidae	Trachythyone	bouvetensis	(Ludwig & Heding, 1935)	2012-02-20	Mid East Filchner Trough Edge	782 m	25	AGT	-76.3295	-76.3269	-32.9005	-32.8956	778.81	781.73
BAS JR275 194	JR275	194	194	2	Elasipodida	Elpidiidae	Peniagone	vignoni	Hérouard, 1901	2012-02-20	Mid East Filchner Trough Edge	782 m	25	AGT	-76.3295	-76.3269	-32.9005	-32.8956	778.81	781.73
BAS JR275 198	JR275	198	198	1	Synallactida	Synallactidae	Bathyplotes	moseleyi	(Théel, 1886)	2012-02-20	Mid East Filchner Trough Edge	782 m	25	AGT	-76.3295	-76.3269	-32.9005	-32.8956	778.81	781.73
BAS JR275 204	JR275	204	204	4	Holothuriida	Methothuriidae	Mesothuria	bifurcata	Hérouard, 1901	2012-02-20	Mid East Filchner Trough Edge	789 m	26	AGT	-76.321	-76.3197	-32.8843	-32.8819	780.3	789.24
BAS JR275 205	JR275	205	205	1	Holothuriida	Methothuriidae	Mesothuria	bifurcata	Hérouard, 1901	2012-02-20	Mid East Filchner Trough Edge	789 m	26	AGT	-76.321	-76.3197	-32.8843	-32.8819	780.3	789.24
BAS JR275 206	JR275	206	206	1	Elasipodida	Elpidiidae	Peniagone	vignoni	Hérouard, 1901	2012-02-20	Mid East Filchner Trough Edge	789 m	26	AGT	-76.321	-76.3197	-32.8843	-32.8819	780.3	789.24
NMV F293857	JR275	207	207	1	Elasipodida	Laetmogonidae	Laetmogone	wyvillethomsoni	Théel, 1879	2012-02-20	Mid East Filchner Trough Edge	789 m	26	AGT	-76.321	-76.3197	-32.8843	-32.8819	780.3	789.24
BAS JR275 208	JR275	208	208	1	Elasipodida	Laetmogonidae	Laetmogone	wyvillethomsoni	Théel, 1879	2012-02-20	Mid East Filchner Trough Edge	789 m	26	AGT	-76.321	-76.3197	-32.8843	-32.8819	780.3	789.24
BAS JR275 209	JR275	209	209	1	Dendrochirotida	Cucumariidae	Trachythyone	bouvetensis	(Ludwig & Heding, 1935)	2012-02-20	Mid East Filchner Trough Edge	789 m	26	AGT	-76.321	-76.3197	-32.8843	-32.8819	780.3	789.24
BAS JR275 210	JR275	210	210	1	Synallactida	Synallactidae	Bathypotes	sp. indet.	Östergren, 1896	2012-02-20	Mid East Filchner Trough Edge	789 m	26	AGT	-76.321	-76.3197	-32.8843	-32.8819	780.3	789.24
BAS JR275 228	JR275	228	228	2	Synallactida	Synallactidae	Bathyplotes	moseleyi	(Théel, 1886)	2012-02-20	Mid East Filchner Trough Edge	781 m	27	AGT	-76.3151	-76.3144	-32.8731	-32.8719	779.51	781.36
BAS JR275 229	JR275	229	229	2	Holothuriida	Methothuriidae	Mesothuria	bifurcata	Hérouard, 1901	2012-02-20	Mid East Filchner Trough Edge	781 m	27	AGT	-76.3151	-76.3144	-32.8731	-32.8719	779.51	781.36
BAS JR275 230	JR275	230	230	1	Synallactida	Synallactidae	Bathyplotes	moseleyi	(Théel, 1886)	2012-02-20	Mid East Filchner Trough Edge	781 m	27	AGT	-76.3151	-76.3144	-32.8731	-32.8719	779.51	781.36
BAS JR275 231	JR275	231	231	1	Dendrochirotida	Cucumariidae	Trachythyone	bouvetensis	(Ludwig & Heding, 1935)	2012-02-20	Mid East Filchner Trough Edge	781 m	27	AGT	-76.3151	-76.3144	-32.8731	-32.8719	779.51	781.36
BAS JR275 232	JR275	232	232	1	Elasipodida	Elpidiidae	Peniagone	vignoni	Hérouard, 1901	2012-02-20	Mid East Filchner Trough Edge	781 m	27	AGT	-76.3151	-76.3144	-32.8731	-32.8719	779.51	781.36
BAS JR275 234	JR275	234	234	1	Elasipodida	Elpidiidae	Peniagone	vignoni	Hérouard, 1901	2012-02-20	Mid East Filchner Trough Edge	781 m	27	AGT	-76.3151	-76.3144	-32.8731	-32.8719	779.51	781.36
NMV F293858	JR275	258	258	22	Dendrochirotida	Psolidae	Psolus	dubiosus	Ludwig & Heding, 1935	2012-02-20	Mid East Filchner Trough Edge	579 m	29	AGT	-76.1991	-76.1982	-31.8602	-31.8556	575.95	578.97
BAS JR275 264	JR275	264	264	1	Elasipodida	Elpidiidae	Peniagone	vignoni	Hérouard, 1901	2012-02-20	Mid East Filchner Trough Edge	579 m	29	AGT	-76.1991	-76.1982	-31.8602	-31.8556	575.95	578.97
NMV F293859	JR275	274	274	4	Elasipodida	Elpidiidae	Elpidia	glacialis	Théel, 1876	2012-02-20	Mid East Filchner Trough Edge	579 m	29	AGT	-76.1991	-76.1982	-31.8602	-31.8556	575.95	578.97
NMV F293860	JR275	277	277	2	Dendrochirotida	Cucumariidae	Trachythyone	bouvetensis	(Ludwig & Heding, 1935)	2012-02-20	Mid East Filchner Trough Edge	579 m	29	AGT	-76.1991	-76.1982	-31.8602	-31.8556	575.95	578.97
BAS JR275 281	JR275	281	281	2	Elasipodida	Elpidiidae	Peniagone	vignoni	Hérouard, 1901	2012-02-20	Mid East Filchner Trough Edge	579 m	29	AGT	-76.1991	-76.1982	-31.8602	-31.8556	575.95	578.97
BAS JR275 282.1	JR275	282	282.1	1	Holothuriida	Methothuriidae	Mesothuria	bifurcata	Hérouard, 1901	2012-02-20	Mid East Filchner Trough Edge	579 m	29	AGT	-76.1991	-76.1982	-31.8602	-31.8556	575.95	578.97
BAS JR275 282.2	JR275	282	282.2	1	Elasipodida	Elpidiidae	Elpidia	glacialis	Théel, 1876	2012-02-20	Mid East Filchner Trough Edge	579 m	29	AGT	-76.1991	-76.1982	-31.8602	-31.8556	575.95	578.97
BAS JR275 282.3	JR275	282	282.3	1	Elasipodida	Elpidiidae	Peniagone	vignoni	Hérouard, 1901	2012-02-20	Mid East Filchner Trough Edge	579 m	29	AGT	-76.1991	-76.1982	-31.8602	-31.8556	575.95	578.97
BAS JR275 285	JR275	285	285	1	Dendrochirotida	Cucumariidae	Staurocucumis	liouvillei	(Vaney, 1914)	2012-02-20	Mid East Filchner Trough Edge	579 m	29	AGT	-76.1991	-76.1982	-31.8602	-31.8556	575.95	578.97
BAS JR275 286	JR275	286	286	1	Dendrochirotida	Cucumariidae	Staurocucumis	liouvillei	(Vaney, 1914)	2012-02-20	Mid East Filchner Trough Edge	579 m	29	AGT	-76.1991	-76.1982	-31.8602	-31.8556	575.95	578.97
NMV F293861	JR275	299	299.1	2	Dendrochirotida	Psolidae	Psolidium	tenue	Mortensen, 1925	2012-02-20	Mid East Filchner Trough Edge	579 m	30	AGT	-76.1956	-76.1947	-31.8426	-31.8383	575.99	578.94
BAS JR275 299.2	JR275	299	299.2	30	Dendrochirotida	Psolidae	Psolus	dubiosus	Ludwig & Heding, 1935	2012-02-20	Mid East Filchner Trough Edge	579 m	30	AGT	-76.1956	-76.1947	-31.8426	-31.8383	575.99	578.94
BAS JR275 299.3	JR275	299	299.3	1	Dendrochirotida	Psolidae	Psolidium	tenue	Mortensen, 1925	2012-02-20	Mid East Filchner Trough Edge	579 m	30	AGT	-76.1956	-76.1947	-31.8426	-31.8383	575.99	578.94
BAS JR275 300	JR275	300	300	1	Elasipodida	Elpidiidae	Peniagone	vignoni	Hérouard, 1901	2012-02-20	Mid East Filchner Trough Edge	579 m	30	AGT	-76.1956	-76.1947	-31.8426	-31.8383	575.99	578.94
BAS JR275 301	JR275	301	301	3	Elasipodida	Elpidiidae	Elpidia	glacialis	Théel, 1876	2012-02-20	Mid East Filchner Trough Edge	579 m	30	AGT	-76.1956	-76.1947	-31.8426	-31.8383	575.99	578.94
BAS JR275 302.1	JR275	302	302.1	1	Elasipodida	Elpidiidae	Elpidia	glacialis	Théel, 1876	2012-02-20	Mid East Filchner Trough Edge	579 m	30	AGT	-76.1956	-76.1947	-31.8426	-31.8383	575.99	578.94
BAS JR275 302.2	JR275	302	302.2	1	Elasipodida	Elpidiidae	Elpidia	glacialis	Théel, 1876	2012-02-20	Mid East Filchner Trough Edge	579 m	30	AGT	-76.1956	-76.1947	-31.8426	-31.8383	575.99	578.94
BAS JR275 303	JR275	303	303	1	Dendrochirotida	Cucumariidae	Staurocucumis	liouvillei	(Vaney, 1914)	2012-02-20	Mid East Filchner Trough Edge	579 m	30	AGT	-76.1956	-76.1947	-31.8426	-31.8383	575.99	578.94
BAS JR275 310	JR275	310	310	2	Holothuriida	Methothuriidae	Mesothuria	bifurcata	Hérouard, 1901	2012-02-20	Mid East Filchner Trough Edge	579 m	30	AGT	-76.1956	-76.1947	-31.8426	-31.8383	575.99	578.94
BAS JR275 311	JR275	311	311	2	Elasipodida	Elpidiidae	Peniagone	vignoni	Hérouard, 1901	2012-02-20	Mid East Filchner Trough Edge	579 m	30	AGT	-76.1956	-76.1947	-31.8426	-31.8383	575.99	578.94
BAS JR275 315	JR275	315	315	1	Dendrochirotida	Cucumariidae	Trachythyone	bouvetensis	(Ludwig & Heding, 1935)	2012-02-20	Mid East Filchner Trough Edge	579 m	30	AGT	-76.1956	-76.1947	-31.8426	-31.8383	575.99	578.94
BAS JR275 316	JR275	316	316	1	Dendrochirotida	Cucumariidae	Staurocucumis	liouvillei	(Vaney, 1914)	2012-02-20	Mid East Filchner Trough Edge	579 m	30	AGT	-76.1956	-76.1947	-31.8426	-31.8383	575.99	578.94
BAS JR275 347	JR275	347	347	1	Elasipodida	Elpidiidae	Protelpidia	murrayi	(Théel, 1879)	2012-02-20	Mid East Filchner Trough Edge	573 m	31	AGT	-76.1919	-76.191	-31.8243	-31.8197	564.11	573
NMV F293862	JR275	348	348	1	Elasipodida	Elpidiidae	Peniagone	vignoni	Hérouard, 1901	2012-02-20	Mid East Filchner Trough Edge	573 m	31	AGT	-76.1919	-76.191	-31.8243	-31.8197	564.11	573
BAS JR275 349	JR275	349	349	1	Holothuriida	Methothuriidae	Mesothuria	bifurcata	Hérouard, 1901	2012-02-20	Mid East Filchner Trough Edge	573 m	31	AGT	-76.1919	-76.191	-31.8243	-31.8197	564.11	573
NMV F293863	JR275	350	350	1	Persiculida	Molpadiodemidae	Molpadiodemas	crinitus	O'Loughlin & Ahearn, 2005	2012-02-20	Mid East Filchner Trough Edge	573 m	31	AGT	-76.1919	-76.191	-31.8243	-31.8197	564.11	573
NMV F293864	JR275	351	351	1	Elasipodida	Elpidiidae	Elpidia	glacialis	Théel, 1876	2012-02-20	Mid East Filchner Trough Edge	573 m	31	AGT	-76.1919	-76.191	-31.8243	-31.8197	564.11	573
NMV F293865	JR275	352	352	1	Dendrochirotida	Cucumariidae	Staurocucumis	liouvillei	(Vaney, 1914)	2012-02-20	Mid East Filchner Trough Edge	573 m	31	AGT	-76.1919	-76.191	-31.8243	-31.8197	564.11	573
BAS JR275 357	JR275	357	357	3	Dendrochirotida	Psolidae	Psolus	dubiosus	Ludwig & Heding, 1935	2012-02-20	Mid East Filchner Trough Edge	573 m	31	AGT	-76.1919	-76.191	-31.8243	-31.8197	564.11	573
BAS JR275 364	JR275	364	364	1	Elasipodida	Elpidiidae	Peniagone	vignoni	Hérouard, 1901	2012-02-20	Mid East Filchner Trough Edge	573 m	31	AGT	-76.1919	-76.191	-31.8243	-31.8197	564.11	573
BAS JR275 372	JR275	372	372	4	Dendrochirotida	Cucumariidae	Staurocucumis	liouvillei	(Vaney, 1914)	2012-02-21	Shelf Canyon	610 m	33	AGT	-76.0231	-76.0222	-26.9954	-26.9909	605.21	610
NMV F293866	JR275	373	373	1	Dendrochirotida	Cucumariidae	Pentactella	sp. 1 (sp MOV 7267)		2012-02-21	Shelf Canyon	610 m	33	AGT	-76.0231	-76.0222	-26.9954	-26.9909	605.21	610
BAS JR275 375	JR275	375	375	63	Elasipodida	Elpidiidae	Rhipidothuria	racovitzai	Hérouard, 1901	2012-02-21	Shelf Canyon	610 m	33	AGT	-76.0231	-76.0222	-26.9954	-26.9909	605.21	610
BAS JR275 415	JR275	415	415	37	Elasipodida	Elpidiidae	Rhipidothuria	racovitzai	Hérouard, 1901	2012-02-21	Shelf Canyon	613 m	34	AGT	-76.0196	-76.0187	-26.9779	-26.9735	608	613
BAS JR275 419	JR275	419	419	2	Dendrochirotida	Cucumariidae	Staurocucumis	liouvillei	(Vaney, 1914)	2012-02-21	Shelf Canyon	613 m	34	AGT	-76.0196	-76.0187	-26.9779	-26.9735	608	613
NMV F293867	JR275	420	420	1	Dendrochirotida	Cucumariidae	Staurocucumis	liouvillei	(Vaney, 1914)	2012-02-21	Shelf Canyon	613 m	34	AGT	-76.0196	-76.0187	-26.9779	-26.9735	608	613
NMV F293868	JR275	422	422	1	Dendrochirotida	Cucumariidae	Trachythyone	cynthiae	O'Loughlin, 2009	2012-02-21	Shelf Canyon	613 m	34	AGT	-76.0196	-76.0187	-26.9779	-26.9735	608	613
NMV F293869	JR275	452	452	45	Elasipodida	Elpidiidae	Rhipidothuria	racovitzai	Hérouard, 1901	2012-02-21	Shelf Canyon	613 m	35	AGT	-76.016	-76.0151	-26.9604	-26.956	607	613.01
BAS JR275 453	JR275	453	453	1	Elasipodida	Elpidiidae	Peniagone	vignoni	Hérouard, 1901	2012-02-21	Shelf Canyon	613 m	35	AGT	-76.016	-76.0151	-26.9604	-26.956	607	613.01
BAS JR275 454	JR275	454	454	1	Elasipodida	Elpidiidae	Peniagone	vignoni	Hérouard, 1901	2012-02-21	Shelf Canyon	613 m	35	AGT	-76.016	-76.0151	-26.9604	-26.956	607	613.01
BAS JR275 455	JR275	455	455	1	Dendrochirotida	Cucumariidae	Trachythyone	bouvetensis	(Ludwig & Heding, 1935)	2012-02-21	Shelf Canyon	613 m	35	AGT	-76.016	-76.0151	-26.9604	-26.956	607	613.01
[observation]	JR275	484	484	3	Apodida	Chiridotidae	Sigmodota	magnibacula	(Massin & Hétérier, 2004)	2012-02-21	Shelf Canyon 2	561 m	38	AGT	-76.1697	-76.1685	-27.7957	-27.799	544.89	561
BAS JR275 489	JR275	489	489	2	Apodida	Chiridotidae	Sigmodota	magnibacula	(Massin & Hétérier, 2004)	2012-02-21	Shelf Canyon 2	561 m	38	AGT	-76.1697	-76.1685	-27.7957	-27.799	544.89	561
BAS JR275 491	JR275	491	491	1	Dendrochirotida	Cucumariidae	Staurocucumis	liouvillei	(Vaney, 1914)	2012-02-21	Shelf Canyon 2	561 m	38	AGT	-76.1697	-76.1685	-27.7957	-27.799	544.89	561
BAS JR275 492	JR275	492	492	1	Dendrochirotida	Cucumariidae	Echinopsolus	acutus	(Massin, 1992)	2012-02-21	Shelf Canyon 2	561 m	38	AGT	-76.1697	-76.1685	-27.7957	-27.799	544.89	561
NMV F293870	JR275	493	493	1	Dendrochirotida	Cucumariidae	Echinopsolus	acutus	(Massin, 1992)	2012-02-21	Shelf Canyon 2	561 m	38	AGT	-76.1697	-76.1685	-27.7957	-27.799	544.89	561
BAS JR275 499.1	JR275	499	499.1	1	Elasipodida	Elpidiidae	Peniagone	vignoni	Hérouard, 1901	2012-02-21	Shelf Canyon 2	561 m	38	AGT	-76.1697	-76.1685	-27.7957	-27.799	544.89	561
NMV F293871	JR275	502	502.1	1	Dendrochirotida	Cucumariidae	Staurocucumis	liouvillei	(Vaney, 1914)	2012-02-21	Shelf Canyon 2	561 m	38	AGT	-76.1697	-76.1685	-27.7957	-27.799	544.89	561
NMV F293872	JR275	502	502.2	1	Dendrochirotida	Cucumariidae	Staurocucumis	liouvillei	(Vaney, 1914)	2012-02-21	Shelf Canyon 2	561 m	38	AGT	-76.1697	-76.1685	-27.7957	-27.799	544.89	561
NMV F293873	JR275	502	502.3	1	Dendrochirotida	Cucumariidae	Staurocucumis	liouvillei	(Vaney, 1914)	2012-02-21	Shelf Canyon 2	561 m	38	AGT	-76.1697	-76.1685	-27.7957	-27.799	544.89	561
NMV F293874	JR275	502	502.4	1	Dendrochirotida	Cucumariidae	Staurocucumis	sp. 1 (sp MOV 7268)		2012-02-21	Shelf Canyon 2	561 m	38	AGT	-76.1697	-76.1685	-27.7957	-27.799	544.89	561
NMV F293875	JR275	502	502.5	1	Dendrochirotida	Cucumariidae	Staurocucumis	sp. 1 (sp MOV 7268)		2012-02-21	Shelf Canyon 2	561 m	38	AGT	-76.1697	-76.1685	-27.7957	-27.799	544.89	561
BAS JR275 502.6	JR275	502	502.6	1	Dendrochirotida	Cucumariidae	Echinopsolus	acutus	(Massin, 1992)	2012-02-21	Shelf Canyon 2	561 m	38	AGT	-76.1697	-76.1685	-27.7957	-27.799	544.89	561
BAS JR275 502.7	JR275	502	502.7	1	Dendrochirotida	Cucumariidae	Echinopsolus	acutus	(Massin, 1992)	2012-02-21	Shelf Canyon 2	561 m	38	AGT	-76.1697	-76.1685	-27.7957	-27.799	544.89	561
NMV F293876	JR275	502	502.8	1	Dendrochirotida	Cucumariidae	Staurocucumis	sp. 1 (sp MOV 7268)		2012-02-21	Shelf Canyon 2	561 m	38	AGT	-76.1697	-76.1685	-27.7957	-27.799	544.89	561
NMV F293877	JR275	502	502.9	1	Dendrochirotida	Cucumariidae	Psolicrux	iuvenilesi	O'Loughlin & Manjón-Cabeza, 2009	2012-02-21	Shelf Canyon 2	561 m	38	AGT	-76.1697	-76.1685	-27.7957	-27.799	544.89	561
NMV F293878	JR275	502	502.10.	1	Dendrochirotida	Cucumariidae	Staurocucumis	sp. 1 (sp MOV 7268)		2012-02-21	Shelf Canyon 2	561 m	38	AGT	-76.1697	-76.1685	-27.7957	-27.799	544.89	561
NMV F293879	JR275	502	502.11	1	Dendrochirotida	Cucumariidae	Staurocucumis	sp. 1 (sp MOV 7268)		2012-02-21	Shelf Canyon 2	561 m	38	AGT	-76.1697	-76.1685	-27.7957	-27.799	544.89	561
NMV F293880	JR275	502	502.12	1	Dendrochirotida	Cucumariidae	Staurocucumis	sp. 1 (sp MOV 7268)		2012-02-21	Shelf Canyon 2	561 m	38	AGT	-76.1697	-76.1685	-27.7957	-27.799	544.89	561
NMV F293881	JR275	502	502.13	1	Dendrochirotida	Cucumariidae	Staurocucumis	liouvillei	(Vaney, 1914)	2012-02-21	Shelf Canyon 2	561 m	38	AGT	-76.1697	-76.1685	-27.7957	-27.799	544.89	561
BAS JR275 502.14	JR275	502	502.14	1	Dendrochirotida	Cucumariidae	Echinopsolus	acutus	(Massin, 1992)	2012-02-21	Shelf Canyon 2	561 m	38	AGT	-76.1697	-76.1685	-27.7957	-27.799	544.89	561
NMV F293882	JR275	502	502.15	1	Dendrochirotida	Cucumariidae	Psolicrux	iuvenilesi	O'Loughlin & Manjón-Cabeza, 2009	2012-02-21	Shelf Canyon 2	561 m	38	AGT	-76.1697	-76.1685	-27.7957	-27.799	544.89	561
BAS JR275 502.16	JR275	502	502.16	1	Dendrochirotida	Cucumariidae	Trachythyone	cynthiae	O'Loughlin, 2009	2012-02-21	Shelf Canyon 2	561 m	38	AGT	-76.1697	-76.1685	-27.7957	-27.799	544.89	561
BAS JR275 502.17	JR275	502	502.17	1	Dendrochirotida	Cucumariidae	Trachythyone	cynthiae	O'Loughlin, 2009	2012-02-21	Shelf Canyon 2	561 m	38	AGT	-76.1697	-76.1685	-27.7957	-27.799	544.89	561
BAS JR275 502.18	JR275	502	502.18	1	Dendrochirotida	Cucumariidae	Trachythyone	cynthiae	O'Loughlin, 2009	2012-02-21	Shelf Canyon 2	561 m	38	AGT	-76.1697	-76.1685	-27.7957	-27.799	544.89	561
BAS JR275 502.19	JR275	502	502.19	1	Dendrochirotida	Cucumariidae	Trachythyone	cynthiae	O'Loughlin, 2009	2012-02-21	Shelf Canyon 2	561 m	38	AGT	-76.1697	-76.1685	-27.7957	-27.799	544.89	561
BAS JR275 505	JR275	505	505	1	Dendrochirotida	Psolidae	Psolus	dubiosus	Ludwig & Heding, 1935	2012-02-21	Shelf Canyon 2	561 m	38	AGT	-76.1697	-76.1685	-27.7957	-27.799	544.89	561
BAS JR275 506	JR275	506	506	1	Dendrochirotida	Paracucumidae	Crucella	hystrix	Gutt, 1990	2012-02-21	Shelf Canyon 2	561 m	38	AGT	-76.1697	-76.1685	-27.7957	-27.799	544.89	561
BAS JR275 507	JR275	507	507	1	Dendrochirotida	Cucumariidae	Psolicrux	iuvenilesi	O'Loughlin & Manjón-Cabeza, 2009	2012-02-21	Shelf Canyon 2	561 m	38	AGT	-76.1697	-76.1685	-27.7957	-27.799	544.89	561
BAS JR275 520	JR275	520	520	1	Persiculida	Pseudostichopodidae	Pseudostichopus	spiculiferus	(O'Loughlin, 2002)	2012-02-21	Shelf Canyon 2	555 m	39	AGT	-76.1694	-76.1689	-27.7966	-27.798	549.28	555.26
NMV F293883	JR275	521	521	3	Apodida	Chiridotidae	Sigmodota	magnibacula	(Massin & Hétérier, 2004)	2012-02-21	Shelf Canyon 2	555 m	39	AGT	-76.1694	-76.1689	-27.7966	-27.798	549.28	555.26
NMV F293884	JR275	522	522	3	Dendrochirotida	Cucumariidae	(Cladodactyla or Heterocucumis)	sp. 1 (sp MOV 7265)		2012-02-21	Shelf Canyon 2	555 m	39	AGT	-76.1694	-76.1689	-27.7966	-27.798	549.28	555.26
NMV F293885	JR275	523	523	1	Dendrochirotida	Cucumariidae	Staurocucumis	liouvillei	(Vaney, 1914)	2012-02-21	Shelf Canyon 2	555 m	39	AGT	-76.1694	-76.1689	-27.7966	-27.798	549.28	555.26
BAS JR275 524	JR275	524	524	1	Dendrochirotida	Cucumariidae	Staurocucumis	liouvillei	(Vaney, 1914)	2012-02-21	Shelf Canyon 2	555 m	39	AGT	-76.1694	-76.1689	-27.7966	-27.798	549.28	555.26
BAS JR275 525	JR275	525	525	2	Dendrochirotida	Psolidae	Psolus	dubiosus	Ludwig & Heding, 1935	2012-02-21	Shelf Canyon 2	555 m	39	AGT	-76.1694	-76.1689	-27.7966	-27.798	549.28	555.26
BAS JR275 530	JR275	530	530	2	Elasipodida	Elpidiidae	Peniagone	vignoni	Hérouard, 1901	2012-02-21	Shelf Canyon 2	555 m	39	AGT	-76.1694	-76.1689	-27.7966	-27.798	549.28	555.26
NMV F293886	JR275	541	541.1	1	Dendrochirotida	Cucumariidae	Staurocucumis	sp. 1 (sp MOV 7268)		2012-02-21	Shelf Canyon 2	555 m	39	AGT	-76.1694	-76.1689	-27.7966	-27.798	549.28	555.26
NMV F293887	JR275	541	541.1a	1	Dendrochirotida	Cucumariidae	Staurocucumis	sp. 1 (sp MOV 7268)		2012-02-21	Shelf Canyon 2	555 m	39	AGT	-76.1694	-76.1689	-27.7966	-27.798	549.28	555.26
NMV F293888	JR275	541	541.2	1	Dendrochirotida	Cucumariidae	Echinopsolus	mollis	(Ludwig & Heding, 1935)	2012-02-21	Shelf Canyon 2	555 m	39	AGT	-76.1694	-76.1689	-27.7966	-27.798	549.28	555.26
NHMUK 2014.31	JR275	541	541.3	1	Apodida	Chiridotidae	Sigmodota	magnibacula	(Massin & Hétérier, 2004)	2012-02-21	Shelf Canyon 2	555 m	39	AGT	-76.1694	-76.1689	-27.7966	-27.798	549.28	555.26
BAS JR275 541.4	JR275	541	541.4	1	Dendrochirotida	Cucumariidae	Psolicrux	iuvenilesi	O'Loughlin & Manjón-Cabeza, 2009	2012-02-21	Shelf Canyon 2	555 m	39	AGT	-76.1694	-76.1689	-27.7966	-27.798	549.28	555.26
BAS JR275 541.5	JR275	541	541.5	1	Dendrochirotida	Cucumariidae	Trachythyone	cynthiae	O'Loughlin, 2009	2012-02-21	Shelf Canyon 2	555 m	39	AGT	-76.1694	-76.1689	-27.7966	-27.798	549.28	555.26
BAS JR275 541.6	JR275	541	541.6	1	Dendrochirotida	Cucumariidae	Echinopsolus	acutus	(Massin, 1992)	2012-02-21	Shelf Canyon 2	555 m	39	AGT	-76.1694	-76.1689	-27.7966	-27.798	549.28	555.26
BAS JR275 541.6a	JR275	541	541.6a	1	Dendrochirotida	Cucumariidae	Echinopsolus	acutus	(Massin, 1992)	2012-02-21	Shelf Canyon 2	555 m	39	AGT	-76.1694	-76.1689	-27.7966	-27.798	549.28	555.26
BAS JR275 541.7	JR275	541	541.7	1	Dendrochirotida	Cucumariidae	Psolicrux	iuvenilesi	O'Loughlin & Manjón-Cabeza, 2009	2012-02-21	Shelf Canyon 2	555 m	39	AGT	-76.1694	-76.1689	-27.7966	-27.798	549.28	555.26
NMV F293889	JR275	566	566.1	1	Persiculida	Pseudostichopodidae	Pseudostichopus	spiculiferus	(O'Loughlin, 2002)	2012-02-21	Shelf Canyon 2	555 m	39	AGT	-76.1694	-76.1689	-27.7966	-27.798	549.28	555.26
BAS JR275 566.2	JR275	566	566.2	3	Elasipodida	Elpidiidae	Peniagone	vignoni	Hérouard, 1901	2012-02-21	Shelf Canyon 2	555 m	39	AGT	-76.1694	-76.1689	-27.7966	-27.798	549.28	555.26
BAS JR275 566.2a	JR275	566	566.2a	1	Elasipodida	Elpidiidae	Peniagone	vignoni	Hérouard, 1901	2012-02-21	Shelf Canyon 2	555 m	39	AGT	-76.1694	-76.1689	-27.7966	-27.798	549.28	555.26
BAS JR275 566.3	JR275	566	566.3	1	Holothuriida	Methothuriidae	Mesothuria	bifurcata	Hérouard, 1901	2012-02-21	Shelf Canyon 2	555 m	39	AGT	-76.1694	-76.1689	-27.7966	-27.798	549.28	555.26
BAS JR275 566.4	JR275	566	566.4	1	Dendrochirotida	Psolidae	Psolidium	tenue	Mortensen, 1925	2012-02-21	Shelf Canyon 2	555 m	39	AGT	-76.1694	-76.1689	-27.7966	-27.798	549.28	555.26
NMV F293890	JR275	566	566.4a	1	Dendrochirotida	Psolidae	Psolidium	tenue	Mortensen, 1925	2012-02-21	Shelf Canyon 2	555 m	39	AGT	-76.1694	-76.1689	-27.7966	-27.798	549.28	555.26
NMV F293891	JR275	566	566.5	1	Dendrochirotida	Cucumariidae	Psolicrux	iuvenilesi	O'Loughlin & Manjón-Cabeza, 2009	2012-02-21	Shelf Canyon 2	555 m	39	AGT	-76.1694	-76.1689	-27.7966	-27.798	549.28	555.26
BAS JR275 566.6	JR275	566	566.6	1	Dendrochirotida	Cucumariidae	Staurocucumis	liouvillei	(Vaney, 1914)	2012-02-21	Shelf Canyon 2	555 m	39	AGT	-76.1694	-76.1689	-27.7966	-27.798	549.28	555.26
BAS JR275 612	JR275	612	612	1	Dendrochirotida	Cucumariidae	Staurocucumis	liouvillei	(Vaney, 1914)	2012-02-22	Mid-West Brunt Shelf	430 m	43	AGT	-75.7645	-75.765	-30.453	-30.4547	427.94	430
BAS JR275 613	JR275	613	613	1	Dendrochirotida	Cucumariidae	Staurocucumis	liouvillei	(Vaney, 1914)	2012-02-22	Mid-West Brunt Shelf	430 m	43	AGT	-75.7645	-75.765	-30.453	-30.4547	427.94	430
BAS JR275 629	JR275	629	629	1	Holothuriida	Methothuriidae	Mesothuria	bifurcata	Hérouard, 1901	2012-02-22	Mid-West Brunt Shelf	437 m	44	AGT	-75.767	-75.7674	-30.4632	-30.4648	429.39	436.8
BAS JR275 632	JR275	632	632	1	Elasipodida	Elpidiidae	Peniagone	vignoni	Hérouard, 1901	2012-02-22	Mid-West Brunt Shelf	437 m	44	AGT	-75.767	-75.7674	-30.4632	-30.4648	429.39	436.8
BAS JR275 633	JR275	633	633	1	Dendrochirotida	Paracucumidae	Paracucumis	turricata	(Vaney, 1906)	2012-02-22	Mid-West Brunt Shelf	437 m	44	AGT	-75.767	-75.7674	-30.4632	-30.4648	429.39	436.8
NMV F293892	JR275	653	653	1	Dendrochirotida	Paracucumidae	Paracucumis	turricata	(Vaney, 1906)	2012-02-22	Mid-West Brunt Shelf 2	585 m	47	AGT	-75.7406	-75.7418	-31.238	-31.2413	578.94	584.88
BAS JR275 654	JR275	654	654	3	Elasipodida	Elpidiidae	Protelpidia	murrayi	(Théel, 1879)	2012-02-22	Mid-West Brunt Shelf 2	585 m	47	AGT	-75.7406	-75.7418	-31.238	-31.2413	578.94	584.88
NMV F293893	JR275	659	659	1	Elasipodida	Elpidiidae	Peniagone	vignoni	Hérouard, 1901	2012-02-22	Mid-West Brunt Shelf 2	585 m	47	AGT	-75.7406	-75.7418	-31.238	-31.2413	578.94	584.88
BAS JR275 660	JR275	660	660	1	Holothuriida	Methothuriidae	Mesothuria	bifurcata	Hérouard, 1901	2012-02-22	Mid-West Brunt Shelf 2	585 m	47	AGT	-75.7406	-75.7418	-31.238	-31.2413	578.94	584.88
BAS JR275 664	JR275	664	664	168	Elasipodida	Elpidiidae	Rhipidothuria	racovitzai	Hérouard, 1901	2012-02-22	Mid-West Brunt Shelf 2	585 m	47	AGT	-75.7406	-75.7418	-31.238	-31.2413	578.94	584.88
BAS JR275 674	JR275	674	674	4	Elasipodida	Elpidiidae	Peniagone	vignoni	Hérouard, 1901	2012-02-22	Mid-West Brunt Shelf 2	585 m	47	AGT	-75.7406	-75.7418	-31.238	-31.2413	578.94	584.88
BAS JR275 693	JR275	693	693	5	Dendrochirotida	Psolidae	Psolus	dubiosus	Ludwig & Heding, 1935	2012-02-22	Mid-West Brunt Shelf 2	591 m	48	AGT	-75.7451	-75.7462	-31.2506	-31.2538	584.83	590.75
BAS JR275 702	JR275	702	702	1	Holothuriida	Methothuriidae	Mesothuria	bifurcata	Hérouard, 1901	2012-02-22	Mid-West Brunt Shelf 2	591 m	48	AGT	-75.7451	-75.7462	-31.2506	-31.2538	584.83	590.75
BAS JR275 707	JR275	707	707	1	Dendrochirotida	Cucumariidae	Staurocucumis	liouvillei	(Vaney, 1914)	2012-02-22	Mid-West Brunt Shelf 2	591 m	48	AGT	-75.7451	-75.7462	-31.2506	-31.2538	584.83	590.75
BAS JR275 709	JR275	709	709	1	Dendrochirotida	Cucumariidae	Trachythyone	bouvetensis	(Ludwig & Heding, 1935)	2012-02-22	Mid-West Brunt Shelf 2	591 m	48	AGT	-75.7451	-75.7462	-31.2506	-31.2538	584.83	590.75
BAS JR275 710	JR275	710	710	1	Elasipodida	Elpidiidae	Rhipidothuria	racovitzai	Hérouard, 1901	2012-02-22	Mid-West Brunt Shelf 2	591 m	48	AGT	-75.7451	-75.7462	-31.2506	-31.2538	584.83	590.75
BAS JR275 711	JR275	711	711	1	Dendrochirotida	Cucumariidae	Staurocucumis	liouvillei	(Vaney, 1914)	2012-02-22	Mid-West Brunt Shelf 2	591 m	48	AGT	-75.7451	-75.7462	-31.2506	-31.2538	584.83	590.75
BAS JR275 744	JR275	744	744	2	Elasipodida	Elpidiidae	Peniagone	vignoni	Hérouard, 1901	2012-02-22	Mid-West Brunt Shelf 2	585 m	49	AGT	-75.7496	-75.7508	-31.2636	-31.2668	583.36	584.94
BAS JR275 744.2	JR275	744	744.2	1	Elasipodida	Elpidiidae	Peniagone	vignoni	Hérouard, 1901	2012-02-22	Mid-West Brunt Shelf 2	585 m	49	AGT	-75.7496	-75.7508	-31.2636	-31.2668
BAS JR275 745a	JR275	745	745a	1	Elasipodida	Elpidiidae	Elpidia	glacialis	Théel, 1876	2012-02-22	Mid-West Brunt Shelf 2	585 m	49	AGT	-75.7496	-75.7508	-31.2636	-31.2668	583.36	584.94
BAS JR275 745b	JR275	745	745b	1	Dendrochirotida	Cucumariidae	Staurocucumis	liouvillei	(Vaney, 1914)	2012-02-22	Mid-West Brunt Shelf 2	585 m	49	AGT	-75.7496	-75.7508	-31.2636	-31.2668	583.36	584.94
BAS JR275 746	JR275	746	746	1	Dendrochirotida	Psolidae	Psolus	dubiosus	Ludwig & Heding, 1935	2012-02-22	Mid-West Brunt Shelf 2	585 m	49	AGT	-75.7496	-75.7508	-31.2636	-31.2668	583.36	584.94
BAS JR275 747	JR275	747	747	1	Holothuriida	Methothuriidae	Mesothuria	bifurcata	Hérouard, 1901	2012-02-22	Mid-West Brunt Shelf 2	585 m	49	AGT	-75.7496	-75.7508	-31.2636	-31.2668	583.36	584.94
BAS JR275 755	JR275	755	755	1	Elasipodida	Elpidiidae	Peniagone	vignoni	Hérouard, 1901	2012-02-23	West Brunt Shelf	419 m	52	AGT	-75.2434	-75.2447	-30.2453	-30.2472	418.73	419.21
BAS JR275 758	JR275	758	758	1	Persiculida	Molpadiodemidae	Molpadiodemas	crinitus	O'Loughlin & Ahearn, 2005	2012-02-23	West Brunt Shelf	419 m	52	AGT	-75.2434	-75.2447	-30.2453	-30.2472	418.73	419.21
BAS JR275 762.1	JR275	762	762.1	1	Elasipodida	Elpidiidae	gen. indet.	sp. indet.	Théel, 1882	2012-02-23	West Brunt Shelf	419 m	52	AGT	-75.2434	-75.2447	-30.2453	-30.2472	418.73	419.21
BAS JR275 762.2	JR275	762	762.2	3	Dendrochirotida	fam. indet.	gen. indet.	sp. indet.	Grube, 1840	2012-02-23	West Brunt Shelf	419 m	52	AGT	-75.2434	-75.2447	-30.2453	-30.2472	418.73	419.21
BAS JR275 762.3	JR275	762	762.3	1	Dendrochirotida	Cucumariidae	gen. indet.	sp. indet.	Ludwig, 1894	2012-02-23	West Brunt Shelf	419 m	52	AGT	-75.2434	-75.2447	-30.2453	-30.2472	418.73	419.21
BAS JR275 762.4	JR275	762	762.4	1	Dendrochirotida	Cucumariidae	Staurocucumis	liouvillei	(Vaney, 1914)	2012-02-23	West Brunt Shelf	419 m	52	AGT	-75.2434	-75.2447	-30.2453	-30.2472	418.73	419.21
BAS JR275 762.5	JR275	762	762.5	1	Dendrochirotida	fam. indet.	gen. indet.	sp. indet.	Grube, 1840	2012-02-23	West Brunt Shelf	419 m	52	AGT	-75.2434	-75.2447	-30.2453	-30.2472	418.73	419.21
BAS JR275 784	JR275	784	784	3	Elasipodida	Elpidiidae	Peniagone	vignoni	Hérouard, 1901	2012-02-23	West Brunt Shelf	418 m	53	AGT	-75.2478	-75.2491	-30.2515	-30.2533	417.39	417.78
BAS JR275 811	JR275	811	811	2	Dendrochirotida	Psolidae	Psolidium	tenue	Mortensen, 1925	2012-02-23	West Brunt Shelf	419 m	54	AGT	-75.2526	-75.2539	-30.2584	-30.2602	418.7	419.11
BAS JR275 813	JR275	813	813	2	Elasipodida	Elpidiidae	Peniagone	vignoni	Hérouard, 1901	2012-02-23	West Brunt Shelf	419 m	54	AGT	-75.2526	-75.2539	-30.2584	-30.2602	418.7	419.11
NMV F293894	JR275	836	836	1	Holothuriida	Methothuriidae	Mesothuria	bifurcata	Hérouard, 1901	2012-02-23	West Brunt Shelf	419 m	55	AGT	-75.2567	-75.258	-30.2644	-30.2662	418.38	418.61
BAS JR275 837	JR275	837	837	1	Elasipodida	Elpidiidae	Peniagone	vignoni	Hérouard, 1901	2012-02-23	West Brunt Shelf	419 m	55	AGT	-75.2567	-75.258	-30.2644	-30.2662	418.38	418.61
BAS JR275 853	JR275	853	853	3	Dendrochirotida	Psolidae	Psolidium	tenue	Mortensen, 1925	2012-02-23	West Brunt Shelf 2	607 m	58	AGT	-75.2631	-75.2638	-31.1263	-31.131	604.29	607.13
BAS JR275 857	JR275	857	857	4	Holothuriida	Methothuriidae	Mesothuria	bifurcata	Hérouard, 1901	2012-02-23	West Brunt Shelf 2	607 m	58	AGT	-75.2631	-75.2638	-31.1263	-31.131	604.29	607.13
NMV F293895	JR275	859	859	4	Dendrochirotida	Cucumariidae	(Cladodactyla or Heterocucumis)	sp. 1 (sp MOV 7265)		2012-02-23	West Brunt Shelf 2	607 m	58	AGT	-75.2631	-75.2638	-31.1263	-31.131	604.29	607.13
BAS JR275 863	JR275	863	863	1	Dendrochirotida	Cucumariidae	Staurocucumis	liouvillei	(Vaney, 1914)	2012-02-23	West Brunt Shelf 2	607 m	58	AGT	-75.2631	-75.2638	-31.1263	-31.131	604.29	607.13
BAS JR275 864	JR275	864	864	2	Synallactida	Synallactidae	Bathyplotes	moseleyi	(Théel, 1886)	2012-02-23	West Brunt Shelf 2	607 m	58	AGT	-75.2631	-75.2638	-31.1263	-31.131	604.29	607.13
BAS JR275 868	JR275	868	868	1	Elasipodida	Elpidiidae	Peniagone	vignoni	Hérouard, 1901	2012-02-23	West Brunt Shelf 2	607 m	58	AGT	-75.2631	-75.2638	-31.1263	-31.131	604.29	607.13
NMV F293896	JR275	869	869	1	Dendrochirotida	Paracucumidae	Crucella	hystrix	Gutt, 1990	2012-02-23	West Brunt Shelf 2	607 m	58	AGT	-75.2631	-75.2638	-31.1263	-31.131	604.29	607.13
BAS JR275 870	JR275	870	870	1	Dendrochirotida	Cucumariidae	Staurocucumis	liouvillei	(Vaney, 1914)	2012-02-23	West Brunt Shelf 2	607 m	58	AGT	-75.2631	-75.2638	-31.1263	-31.131	604.29	607.13
NMV F293897	JR275	892	892	1	Synallactida	Synallactidae	Bathyplotes	moseleyi	(Théel, 1886)	2012-02-23	West Brunt Shelf 2	610 m	59	AGT	-75.2658	-75.2665	-31.1448	-31.1504	607.1	610.24
NHMUK 2014.33-39 - Paratypes	JR275	897	897	7	Apodida	Chiridotidae	Sigmodota	magdarogera	O'Loughlin in O'Loughlin et al., 2015	2012-02-23	West Brunt Shelf 2	610 m	59	AGT	-75.2658	-75.2665	-31.1448	-31.1504	607.1	610.24
NMV F218844 - Paratypes	JR275	897	897.2	1	Apodida	Chiridotidae	Sigmodota	magdarogera	O'Loughlin in O'Loughlin et al., 2015	2012-02-23	West Brunt Shelf 2	610 m	59	AGT	-75.2658	-75.2665	-31.1448	-31.1504	607.1	610.24
NMV F218845 - Paratypes	JR275	897	897.3	1	Apodida	Chiridotidae	Sigmodota	magdarogera	O'Loughlin in O'Loughlin et al., 2015	2012-02-23	West Brunt Shelf 2	610 m	59	AGT	-75.2658	-75.2665	-31.1448	-31.1504	607.1	610.24
NMV F218846 - Paratypes	JR275	897	897.4	1	Apodida	Chiridotidae	Sigmodota	magdarogera	O'Loughlin in O'Loughlin et al., 2015	2012-02-23	West Brunt Shelf 2	610 m	59	AGT	-75.2658	-75.2665	-31.1448	-31.1504	607.1	610.24
NMV F293898	JR275	898	898	2	Dendrochirotida	Cucumariidae	(Cladodactyla or Heterocucumis)	sp. 1 (sp MOV 7265)		2012-02-23	West Brunt Shelf 2	610 m	59	AGT	-75.2658	-75.2665	-31.1448	-31.1504	607.1	610.24
NMV F293899	JR275	899	899	1	Synallactida	Synallactidae	gen. indet.	sp. indet.	Ludwig, 1894	2012-02-23	West Brunt Shelf 2	610 m	59	AGT	-75.2658	-75.2665	-31.1448	-31.1504	607.1	610.24
BAS JR275 901	JR275	901	901	1	Dendrochirotida	Psolidae	Psolus	dubiosus	Ludwig & Heding, 1935	2012-02-23	West Brunt Shelf 2	610 m	59	AGT	-75.2658	-75.2665	-31.1448	-31.1504	607.1	610.24
BAS JR275 902	JR275	902	902	1	Holothuriida	Methothuriidae	Mesothuria	bifurcata	Hérouard, 1901	2012-02-23	West Brunt Shelf 2	610 m	59	AGT	-75.2658	-75.2665	-31.1448	-31.1504	607.1	610.24
BAS JR275 903	JR275	903	903	1	Dendrochirotida	Psolidae	Psolus	dubiosus	Ludwig & Heding, 1935	2012-02-23	West Brunt Shelf 2	610 m	59	AGT	-75.2658	-75.2665	-31.1448	-31.1504	607.1	610.24
BAS JR275 910	JR275	910	910	2	Holothuriida	Methothuriidae	Mesothuria	bifurcata	Hérouard, 1901	2012-02-23	West Brunt Shelf 2	616 m	60	AGT	-75.2686	-75.2692	-31.1636	-31.168	614.3	616.52
BAS JR275 912	JR275	912	912	1	Dendrochirotida	Cucumariidae	Trachythyone	bouvetensis	(Ludwig & Heding, 1935)	2012-02-23	West Brunt Shelf 2	616 m	60	AGT	-75.2686	-75.2692	-31.1636	-31.168	614.3	616.52
NMV F293900	JR275	920	920	1	Dendrochirotida	Cucumariidae	(Cladodactyla or Heterocucumis)	sp. 1 (sp MOV 7265)	Ludwig, 1894	2012-02-23	West Brunt Shelf 2	616 m	60	AGT	-75.2686	-75.2692	-31.1636	-31.168	614.3	616.52
NMV F293901	JR275	921	921	1	Dendrochirotida	Cucumariidae	Psolicrux	iuvenilesi	O'Loughlin & Manjón-Cabeza, 2009	2012-02-23	West Brunt Shelf 2	616 m	60	AGT	-75.2686	-75.2692	-31.1636	-31.168	614.3	616.52
NMV F293902	JR275	928	928	1	Synallactida	Synallactidae	Bathyplotes	sp. indet.	Östergren, 1896	2012-02-23	West Brunt Shelf 2	616 m	60	AGT	-75.2686	-75.2692	-31.1636	-31.168	614.3	616.52
NHMUK 2014.40 - Holotype	JR275	929	929.1	1	Apodida	Chiridotidae	Taeniogyrus	bamberi	O'Loughlin in O'Loughlin et al., 2015	2012-02-23	West Brunt Shelf 2	616 m	60	AGT	-75.2686	-75.2692	-31.1636	-31.168	614.3	616.52
NMV F218847 - Paratypes	JR275	929	929.2	1	Apodida	Chiridotidae	Taeniogyrus	bamberi	O'Loughlin in O'Loughlin et al., 2015	2012-02-23	West Brunt Shelf 2	616 m	60	AGT	-75.2686	-75.2692	-31.1636	-31.168	614.3	616.52
NMV F218848 - Paratypes	JR275	929	929.3	1	Apodida	Chiridotidae	Taeniogyrus	bamberi	O'Loughlin in O'Loughlin et al., 2015	2012-02-23	West Brunt Shelf 2	616 m	60	AGT	-75.2686	-75.2692	-31.1636	-31.168	614.3	616.52
NHMUK 2014.41-43 - Paratypes	JR275	929	929 extras	3	Apodida	Chiridotidae	Taeniogyrus	bamberi	O'Loughlin in O'Loughlin et al., 2015	2012-02-23	West Brunt Shelf 2	616 m	60	AGT	-75.2686	-75.2692	-31.1636	-31.168	614.3	616.52
BAS JR275 940	JR275	940	940	1	Elasipodida	Elpidiidae	Protelpidia	murrayi	(Théel, 1879)	2012-02-24	North-West Brunt Shelf	612 m	63	AGT	-75.0852	-75.0866	-32.2177	-32.2176	609.48	612.28
BAS JR275 941	JR275	941	941	1	Elasipodida	Elpidiidae	Protelpidia	murrayi	(Théel, 1879)	2012-02-24	North-West Brunt Shelf	612 m	63	AGT	-75.0852	-75.0866	-32.2177	-32.2176	609.48	612.28
BAS JR275 942	JR275	942	942	1	Elasipodida	Elpidiidae	Protelpidia	murrayi	(Théel, 1879)	2012-02-24	North-West Brunt Shelf	612 m	63	AGT	-75.0852	-75.0866	-32.2177	-32.2176	609.48	612.28
NMV F218252	JR275	943	943	1	Elasipodida	Elpidiidae	Protelpidia	murrayi	(Théel, 1879)	2012-02-24	North-West Brunt Shelf	612 m	63	AGT	-75.0852	-75.0866	-32.2177	-32.2176	609.48	612.28
NMV F293903	JR275	944	944	1	Elasipodida	Elpidiidae	Protelpidia	murrayi	(Théel, 1879)	2012-02-24	North-West Brunt Shelf	612 m	63	AGT	-75.0852	-75.0866	-32.2177	-32.2176	609.48	612.28
BAS JR275 945	JR275	945	945	1	Elasipodida	Elpidiidae	Protelpidia	murrayi	(Théel, 1879)	2012-02-24	North-West Brunt Shelf	612 m	63	AGT	-75.0852	-75.0866	-32.2177	-32.2176	609.48	612.28
BAS JR275 946	JR275	946	946	1	Elasipodida	Elpidiidae	Protelpidia	murrayi	(Théel, 1879)	2012-02-24	North-West Brunt Shelf	612 m	63	AGT	-75.0852	-75.0866	-32.2177	-32.2176	609.48	612.28
BAS JR275 959	JR275	959	959	1	Holothuriida	Methothuriidae	Mesothuria	bifurcata	Hérouard, 1901	2012-02-24	North-West Brunt Shelf	612 m	63	AGT	-75.0852	-75.0866	-32.2177	-32.2176	609.48	612.28
BAS JR275 962	JR275	962	962	10	Dendrochirotida	Cucumariidae	Staurocucumis	liouvillei	(Vaney, 1914)	2012-02-24	North-West Brunt Shelf	612 m	63	AGT	-75.0852	-75.0866	-32.2177	-32.2176	609.48	612.28
BAS JR275 964	JR275	964	964	1	Elasipodida	Elpidiidae	Elpidia	glacialis	Théel, 1876	2012-02-24	North-West Brunt Shelf	612 m	63	AGT	-75.0852	-75.0866	-32.2177	-32.2176	609.48	612.28
NMV F293904	JR275	965	965	1	Dendrochirotida	Psolidae	Psolus	cf. dubiosus	Ludwig & Heding, 1935	2012-02-24	North-West Brunt Shelf	612 m	63	AGT	-75.0852	-75.0866	-32.2177	-32.2176	609.48	612.28
NHMUK 2014.32 - Holotype	JR275	966	966	1	Apodida	Chiridotidae	Sigmodota	magdarogera	O'Loughlin in O'Loughlin et al., 2015	2012-02-24	North-West Brunt Shelf	612 m	64	AGT	-75.091	-75.0923	-32.2177	-32.2177	610.62	611.83
BAS JR275 982	JR275	982	982	1	Elasipodida	Elpidiidae	Peniagone	vignoni	Hérouard, 1901	2012-02-24	Shelf Scour	676 m	68	AGT	-75.1767	-75.178	-31.8702	-31.869	655.78	676.11
BAS JR275 983	JR275	983	983	1	Dendrochirotida	Psolidae	Psolidium	tenue	Mortensen, 1925	2012-02-24	Shelf Scour	676 m	68	AGT	-75.1767	-75.178	-31.8702	-31.869	655.78	676.11
BAS JR275 985	JR275	985	985	3	Elasipodida	Elpidiidae	Elpidia	glacialis	Théel, 1876	2012-02-24	Shelf Scour	676 m	68	AGT	-75.1767	-75.178	-31.8702	-31.869	655.78	676.11
[observation]	JR275	986	986	1	Persiculida	Pseudostichopodidae	Pseudostichopus	spiculiferus	(O'Loughlin, 2002)	2012-02-24	Shelf Scour	676 m	68	AGT	-75.1767	-75.178	-31.8702	-31.869	655.78	676.11
NMV F293905	JR275	1019	1019	6	Holothuriida	Methothuriidae	Mesothuria	bifurcata	Hérouard, 1901	2012-02-24	Shelf Scour	657 m	69	AGT	-75.1754	-75.1768	-31.8711	-31.8699	654.87	657.46
BAS JR275 1021	JR275	1021	1021	1	Elasipodida	Elpidiidae	Peniagone	vignoni	Hérouard, 1901	2012-02-24	Shelf Scour	657 m	69	AGT	-75.1754	-75.1768	-31.8711	-31.8699	654.87	657.46
BAS JR275 1027	JR275	1027	1027	2	Elasipodida	Elpidiidae	Protelpidia	murrayi	(Théel, 1879)	2012-02-24	Shelf Scour	691 m	70	AGT	-75.1743	-75.1757	-31.8721	-31.8708	654.65	691.31
BAS JR275 1040	JR275	1040	1040	1	Dendrochirotida	Psolidae	Psolus	lockhartae	O'Loughlin & Whitfield, 2010	2012-02-26	2000m Station	2053 m	75	AGT	-74.37	-74.3718	-28.108	-28.1	2052.26	2053.91
NMV F293906	JR275	1041	1041	2	Dendrochirotida	Psolidae	Psolus	sp. 1 (sp MOV 7269)		2012-02-26	2000m Station	2053 m	75	AGT	-74.37	-74.3718	-28.108	-28.1	2052.26	2053.91
NMV F293907	JR275	1043	1043	1	Dendrochirotida	Psolidae	Psolus	sp. 1 (sp MOV 7269)		2012-02-26	2000m Station	2053 m	75	AGT	-74.37	-74.3718	-28.108	-28.1	2052.26	2053.91
NMV F293908	JR275	1047	1047	4	Elasipodida	Elpidiidae	Peniagone	cf. incerta	(Théel, 1882)	2012-02-26	2000m Station	2053 m	75	AGT	-74.37	-74.3718	-28.108	-28.1	2052.26	2053.91
NMV F293909	JR275	1048	1048	1	Dendrochirotida	Psolidae	Psolus	lockhartae	O'Loughlin & Whitfield, 2010	2012-02-26	2000m Station	2053 m	75	AGT	-74.37	-74.3718	-28.108	-28.1	2052.26	2053.91
BAS JR275 1049	JR275	1049	1049	1	Elasipodida	Elpidiidae	Peniagone	incerta	(Théel, 1882)	2012-02-26	2000m Station	2053 m	75	AGT	-74.37	-74.3718	-28.108	-28.1	2052.26	2053.91
NMV F293910	JR275	1050	1050	1	Elasipodida	Elpidiidae	Peniagone	incerta	(Théel, 1882)	2012-02-26	2000m Station	2053 m	75	AGT	-74.37	-74.3718	-28.108	-28.1	2052.26	2053.91
NMV F293911	JR275	1051	1051	1	Apodida	Chiridotidae	Paradota	weddellensis	Gutt, 1990	2012-02-26	2000m Station	2053 m	75	AGT	-74.37	-74.3718	-28.108	-28.1	2052.26	2053.91
BAS JR275 1052	JR275	1052	1052	1	Persiculida	Pseudostichopodidae	Pseudostichopus	peripatus COMPLEX	(Sluiter, 1901)	2012-02-26	2000m Station	2053 m	75	AGT	-74.37	-74.3718	-28.108	-28.1	2052.26	2053.91
BAS JR275 1084	JR275	1084	1084	3	Dendrochirotida	Psolidae	Psolus	lockhartae	O'Loughlin & Whitfield, 2010	2012-02-26	2000m Station	2058 m	76	AGT	-74.3797	-74.3817	-28.0663	-28.059	2056.14	2058.19
BAS JR275 1085	JR275	1085	1085	1	Elasipodida	Elpidiidae	Peniagone	incerta	(Théel, 1882)	2012-02-26	2000m Station	2058 m	76	AGT	-74.3797	-74.3817	-28.0663	-28.059	2056.14	2058.19
NMV F293912	JR275	1122	1122	6	Dendrochirotida	Psolidae	Psolus	lockhartae	O'Loughlin & Whitfield, 2010	2012-02-26	2000m Station	2011 m	77	AGT	-74.3886	-74.3904	-28.1561	-28.1482	2006.54	2011.16
BAS JR275 1123	JR275	1123	1123	2	Elasipodida	Elpidiidae	Peniagone	incerta	(Théel, 1882)	2012-02-26	2000m Station	2011 m	77	AGT	-74.3886	-74.3904	-28.1561	-28.1482	2006.54	2011.16
NMV F293913	JR275	1125	1125	2	Persiculida	Pseudostichopodidae	Pseudostichopus	peripatus COMPLEX	(Sluiter, 1901)	2012-02-26	2000m Station	2011 m	77	AGT	-74.3886	-74.3904	-28.1561	-28.1482	2006.54	2011.16
BAS JR275 1127	JR275	1127	1127	2	Elasipodida	Elpidiidae	Peniagone	cf. incerta	(Théel, 1882)	2012-02-26	2000m Station	2011 m	77	AGT	-74.3886	-74.3904	-28.1561	-28.1482	2006.54	2011.16
BAS JR275 1131	JR275	1131	1131	1	Apodida	Chiridotidae	Paradota	weddellensis	Gutt, 1990	2012-02-26	2000m Station	2011 m	77	AGT	-74.3886	-74.3904	-28.1561	-28.1482	2006.54	2011.16
BAS JR275 1180	JR275	1180	1180	3	Elasipodida	Elpidiidae	Peniagone	cf. incerta	(Théel, 1882)	2012-02-28	1500m Station	1570 m	81	AGT	-74.5084	-74.5057	-28.7453	-28.7435	1558.28	1570.08
BAS JR275 1187	JR275	1187	1187	1	Synallactida	Synallactidae	Bathyplotes	moseleyi	(Théel, 1886)	2012-02-28	1500m Station	1570 m	81	AGT	-74.5084	-74.5057	-28.7453	-28.7435	1558.28	1570.08
NMV F294887	JR275	1208	1208	1	[Holothuroidea indet.]				Blainville, 1834	2012-02-28	1500m Station	1595 m	82	AGT	-74.4962	-74.4931	-28.7373	-28.7352	1580.27	1595.46
NMV F293914	JR275	1209	1209	1	Elasipodida	Elpidiidae	Peniagone	sp. 1 (sp MOV 7270)		2012-02-28	1500m Station	1595 m	82	AGT	-74.4962	-74.4931	-28.7373	-28.7352	1580.27	1595.46
NMV F293915	JR275	1236	1236	6	Dendrochirotida	Cucumariidae	Echinopsolus	sp. 1 (sp MOV 7266)		2012-02-29	600m Station	604 m	85	AGT	-74.6741	-74.675	-29.4246	-29.4344	586.74	604.49
NMV F293916	JR275	1237	1237	10+	Dendrochirotida	Cucumariidae	Echinopsolus	sp. 1 (sp MOV 7266)		2012-02-29	600m Station	604 m	85	AGT	-74.6741	-74.675	-29.4246	-29.4344	586.74	604.49
NMV F293917	JR275	1253	1253.1	1	Dendrochirotida	Cucumariidae	Trachythyone	cynthiae	O'Loughlin, 2009	2012-02-29	600m Station	604 m	85	AGT	-74.6741	-74.675	-29.4246	-29.4344	586.74	604.49
BAS JR275 1253.2	JR275	1253	1253.2	1	Dendrochirotida	Cucumariidae	Trachythyone	cynthiae	O'Loughlin, 2009	2012-02-29	600m Station	604 m	85	AGT	-74.6741	-74.675	-29.4246	-29.4344	586.74	604.49
NMV F293918	JR275	1253	1253.3	5	Dendrochirotida	Cucumariidae	Heterocucumis	steineni	(Ludwig, 1898)	2012-02-29	600m Station	604 m	85	AGT	-74.6741	-74.675	-29.4246	-29.4344	586.74	604.49
BAS JR275 1253.4a	JR275	1253	1253.4a	7	Dendrochirotida	Cucumariidae	Staurocucumis	liouvillei	(Vaney, 1914)	2012-02-29	600m Station	604 m	85	AGT	-74.6741	-74.675	-29.4246	-29.4344	586.74	604.49
BAS JR275 1253.4b	JR275	1253	1253.4b	1	Dendrochirotida	Cucumariidae	Echinopsolus	acutus	(Massin, 1992)	2012-02-29	600m Station	604 m	85	AGT	-74.6741	-74.675	-29.4246	-29.4344	586.74	604.49
BAS JR275 1253.5	JR275	1253	1253.5	1	Dendrochirotida	Cucumariidae	Heterocucumis	steineni	(Ludwig, 1898)	2012-02-29	600m Station	604 m	85	AGT	-74.6741	-74.675	-29.4246	-29.4344	586.74	604.49
BAS JR275 1253.6	JR275	1253	1253.6	1	Dendrochirotida	Cucumariidae	Psolicrux	iuvenilesi	O'Loughlin & Manjón-Cabeza, 2009	2012-02-29	600m Station	604 m	85	AGT	-74.6741	-74.675	-29.4246	-29.4344	586.74	604.49
NMV F293919	JR275	1253	1253.7a	1	Dendrochirotida	Cucumariidae	Echinopsolus	sp. 1 (sp MOV 7266)		2012-02-29	600m Station	604 m	85	AGT	-74.6741	-74.675	-29.4246	-29.4344	586.74	604.49
BAS JR275 1253.7b	JR275	1253	1253.7b	2	Dendrochirotida	Cucumariidae	Heterocucumis	steineni	(Ludwig, 1898)	2012-02-29	600m Station	604 m	85	AGT	-74.6741	-74.675	-29.4246	-29.4344	586.74	604.49
BAS JR275 1253.7c	JR275	1253	1253.7c	1	Dendrochirotida	Cucumariidae	Echinopsolus	acutus	(Massin, 1992)	2012-02-29	600m Station	604 m	85	AGT	-74.6741	-74.675	-29.4246	-29.4344	586.74	604.49
BAS JR275 1253.7d	JR275	1253	1253.7d	3	Dendrochirotida	Cucumariidae	Psolicrux	iuvenilesi	O'Loughlin & Manjón-Cabeza, 2009	2012-02-29	600m Station	604 m	85	AGT	-74.6741	-74.675	-29.4246	-29.4344	586.74	604.49
BAS JR275 1253.8	JR275	1253	1253.8	1	Dendrochirotida	Cucumariidae	Trachythyone	cynthiae	O'Loughlin, 2009	2012-02-29	600m Station	604 m	85	AGT	-74.6741	-74.675	-29.4246	-29.4344	586.74	604.49
BAS JR275 1253.9a	JR275	1253	1253.9a	6	Dendrochirotida	Cucumariidae	Heterocucumis	steineni	(Ludwig, 1898)	2012-02-29	600m Station	604 m	85	AGT	-74.6741	-74.675	-29.4246	-29.4344	586.74	604.49
BAS JR275 1253.9b	JR275	1253	1253.9b	1	Dendrochirotida	Cucumariidae	Trachythyone	cynthiae	O'Loughlin, 2009	2012-02-29	600m Station	604 m	85	AGT	-74.6741	-74.675	-29.4246	-29.4344	586.74	604.49
NMV F293920	JR275	1253	1253.10a	1	Dendrochirotida	Cucumariidae	Echinopsolus	acutus	(Massin, 1992)	2012-02-29	600m Station	604 m	85	AGT	-74.6741	-74.675	-29.4246	-29.4344	586.74	604.49
BAS JR275 1253.10b	JR275	1253	1253.10b	10	Dendrochirotida	Cucumariidae	Heterocucumis	steineni	(Ludwig, 1898)	2012-02-29	600m Station	604 m	85	AGT	-74.6741	-74.675	-29.4246	-29.4344	586.74	604.49
NMV F293921	JR275	1253	1253.11a	10	Dendrochirotida	Psolidae	Psolidium	whittakeri	O'Loughlin & Ahearn, 2008	2012-02-29	600m Station	604 m	85	AGT	-74.6741	-74.675	-29.4246	-29.4344	586.74	604.49
NMV F293922	JR275	1253	1253.11b	1	Dendrochirotida	Psolidae	Psolidium	gaini	Vaney, 1914	2012-02-29	600m Station	604 m	85	AGT	-74.6741	-74.675	-29.4246	-29.4344	586.74	604.49
BAS JR275 1253.11c	JR275	1253	1253.11c	3	Dendrochirotida	Psolidae	Psolus	dubiosus	Ludwig & Heding, 1935	2012-02-29	600m Station	604 m	85	AGT	-74.6741	-74.675	-29.4246	-29.4344	586.74	604.49
NMV F294145	JR275	1253	1253.11d	1	Dendrochirotida	Cucumariidae	Echinopsolus	sp. 1 (sp MOV 7266)		2012-02-29	600m Station	604 m	85	AGT	-74.6741	-74.675	-29.4246	-29.4344	586.74	604.49
BAS JR275 1253.12	JR275	1253	1253.12	1	Dendrochirotida	Cucumariidae	Heterocucumis	steineni	(Ludwig, 1898)	2012-02-29	600m Station	604 m	85	AGT	-74.6741	-74.675	-29.4246	-29.4344	586.74	604.49
BAS JR275 1253.13	JR275	1253	1253.13	2	Dendrochirotida	Cucumariidae	Heterocucumis	steineni	(Ludwig, 1898)	2012-02-29	600m Station	604 m	85	AGT	-74.6741	-74.675	-29.4246	-29.4344	586.74	604.49
BAS JR275 1253.14	JR275	1253	1253.14	1	Dendrochirotida	Cucumariidae	Staurocucumis	liouvillei	(Vaney, 1914)	2012-02-29	600m Station	604 m	85	AGT	-74.6741	-74.675	-29.4246	-29.4344	586.74	604.49
BAS JR275 1253.15	JR275	1253	1253.15	4	Dendrochirotida	Cucumariidae	Heterocucumis	steineni	(Ludwig, 1898)	2012-02-29	600m Station	604 m	85	AGT	-74.6741	-74.675	-29.4246	-29.4344	586.74	604.49
BAS JR275 1253.16	JR275	1253	1253.16	1	Dendrochirotida	Cucumariidae	Trachythyone	cynthiae	O'Loughlin, 2009	2012-02-29	600m Station	604 m	85	AGT	-74.6741	-74.675	-29.4246	-29.4344	586.74	604.49
BAS JR275 1292.1	JR275	1292	1292.1	1	Dendrochirotida	Cucumariidae	Staurocucumis	liouvillei	(Vaney, 1914)	2012-02-29	600m Station	581 m	86	AGT	-74.6769	-74.6766	-29.4545	-29.4507	573.42	580.99
NMV F294888	JR275	1292	1292.2	1	Dendrochirotida	Cucumariidae	gen. indet.	sp. indet.	Ludwig, 1894	2012-02-29	600m Station	581 m	86	AGT	-74.6769	-74.6766	-29.4545	-29.4507	573.42	580.99
NMV F294889	JR275	1292	1292.3	1	Dendrochirotida	Cucumariidae	gen. indet.	sp. indet.	Ludwig, 1894	2012-02-29	600m Station	581 m	86	AGT	-74.6769	-74.6766	-29.4545	-29.4507	573.42	580.99
NMV F294890	JR275	1292	1292.4	1	Dendrochirotida	Cucumariidae	gen. indet.	sp. indet.	Ludwig, 1894	2012-02-29	600m Station	581 m	86	AGT	-74.6769	-74.6766	-29.4545	-29.4507	573.42	580.99
NMV F294891	JR275	1292	1292.5	1	Dendrochirotida	Cucumariidae	gen. indet.	sp. indet.	Ludwig, 1894	2012-02-29	600m Station	581 m	86	AGT	-74.6769	-74.6766	-29.4545	-29.4507	573.42	580.99
NMV F294892	JR275	1292	1292.6	1	Dendrochirotida	Psolidae	gen. indet.	sp. indet.	Burmeister, 1837	2012-02-29	600m Station	581 m	86	AGT	-74.6769	-74.6766	-29.4545	-29.4507	573.42	580.99
BAS JR275 1298	JR275	1298	1298	1	Dendrochirotida	Cucumariidae	Psolicrux	iuvenilesi	O'Loughlin & Manjón-Cabeza, 2009	2012-02-29	600m Station	581 m	86	AGT	-74.6769	-74.6766	-29.4545	-29.4507	573.42	580.99
NMV F294146	JR275	1319	1319	12	Dendrochirotida	Cucumariidae	Echinopsolus	sp. indet.	Gutt, 1990	2012-02-29	600m Station	602 m	88	AGT	-74.6747	-74.6745	-29.4306	-29.4284	592.71	602.27
NMV F294147	JR275	1319	1319.1	1	Dendrochirotida	Cucumariidae	Echinopsolus	sp. indet.	Gutt, 1990	2012-02-29	600m Station	602 m	88	AGT	-74.6747	-74.6745	-29.4306	-29.4284	592.71	602.27
NMV F294905	JR275	1320	1320.1	4	Dendrochirotida	fam. indet.	gen. indet.	sp. indet.	Grube, 1840	2012-02-29	600m Station	602 m	88	AGT	-74.6747	-74.6745	-29.4306	-29.4284	592.71	602.27
BAS JR275 1320.2	JR275	1320	1320.2	1	Dendrochirotida	Cucumariidae	Heterocucumis	steineni	(Ludwig, 1898)	2012-02-29	600m Station	602 m	88	AGT	-74.6747	-74.6745	-29.4306	-29.4284	592.71	602.27
NMV F294906	JR275	1320	1320.3	4	Dendrochirotida	Psolidae	gen. indet.	sp. indet.	Burmeister, 1837	2012-02-29	600m Station	602 m	88	AGT	-74.6747	-74.6745	-29.4306	-29.4284	592.71	602.27
NMV F294907	JR275	1320	1320.4	1	Dendrochirotida	fam. indet.	gen. indet.	sp. indet.	Grube, 1840	2012-02-29	600m Station	602 m	88	AGT	-74.6747	-74.6745	-29.4306	-29.4284	592.71	602.27
BAS JR275 1320.5	JR275	1320	1320.5	3	Dendrochirotida	Cucumariidae	Staurocucumis	liouvillei	(Vaney, 1914)	2012-02-29	600m Station	602 m	88	AGT	-74.6747	-74.6745	-29.4306	-29.4284	592.71	602.27
NMV F294908	JR275	1320	1320.6	1	Dendrochirotida	fam. indet.	gen. indet.	sp. indet.	Grube, 1840	2012-02-29	600m Station	602 m	88	AGT	-74.6747	-74.6745	-29.4306	-29.4284	592.71	602.27
NMV F294911	JR275	1346	1346.1	1	Dendrochirotida	Cucumariidae	gen. indet.	sp. indet.	Ludwig, 1894	2012-02-29	400m Station	410 m	91	AGT	-74.7067	-74.7054	-29.5082	-29.5066	401.67	410
NMV F294893	JR275	1346	1346.2	1	Dendrochirotida	fam. indet.	gen. indet.	sp. indet.	Grube, 1840	2012-02-29	400m Station	410 m	91	AGT	-74.7067	-74.7054	-29.5082	-29.5066	401.67	410
NMV F294894	JR275	1346	1346.3	2	Dendrochirotida	Cucumariidae	gen. indet.	sp. indet.	Ludwig, 1894	2012-02-29	400m Station	410 m	91	AGT	-74.7067	-74.7054	-29.5082	-29.5066	401.67	410
NMV F294895	JR275	1346	1346.3a	1	Dendrochirotida	Cucumariidae	gen. indet.	sp. indet.	Ludwig, 1894	2012-02-29	400m Station	410 m	91	AGT	-74.7067	-74.7054	-29.5082	-29.5066	401.67	410
NMV F294896	JR275	1346	1346.4	1	Dendrochirotida	Psolidae	gen. indet.	sp. indet.	Burmeister, 1837	2012-02-29	400m Station	410 m	91	AGT	-74.7067	-74.7054	-29.5082	-29.5066	401.67	410
NMV F294897	JR275	1346	1346.4a	1	Dendrochirotida	Psolidae	gen. indet.	sp. indet.	Burmeister, 1837	2012-02-29	400m Station	410 m	91	AGT	-74.7067	-74.7054	-29.5082	-29.5066	401.67	410
BAS JR275 1346.5	JR275	1346	1346.5	1	Dendrochirotida	Cucumariidae	Psolicrux	sp. indet.	O'Loughlin, 2002	2012-02-29	400m Station	410 m	91	AGT	-74.7067	-74.7054	-29.5082	-29.5066	401.67	410
BAS JR275 1346.5a	JR275	1346	1346.5a	1	Dendrochirotida	Cucumariidae	Psolicrux	sp. indet.	O'Loughlin, 2002	2012-02-29	400m Station	410 m	91	AGT	-74.7067	-74.7054	-29.5082	-29.5066	401.67	410
NMV F294898	JR275	1346	1346.6	1	Dendrochirotida	fam. indet.	gen. indet.	sp. indet.	Grube, 1840	2012-02-29	400m Station	410 m	91	AGT	-74.7067	-74.7054	-29.5082	-29.5066	401.67	410
NMV F294899	JR275	1364	1364.1	2	Dendrochirotida	Psolidae	gen. indet.	sp. indet.	Burmeister, 1837	2012-02-29	400m Station	428 m	92	AGT	-74.7013	-74.7009	-29.5009	-29.5002	427.17	428.55
NMV F294900	JR275	1364	1364.2	1	Dendrochirotida	Cucumariidae	gen. indet.	sp. indet.	Ludwig, 1894	2012-02-29	400m Station	428 m	92	AGT	-74.7013	-74.7009	-29.5009	-29.5002	427.17	428.55
BAS JR275 1364.3	JR275	1364	1364.3	1	Dendrochirotida	Psolidae	Psolidium	sp. indet.	Ludwig, 1886	2012-02-29	400m Station	428 m	92	AGT	-74.7013	-74.7009	-29.5009	-29.5002	427.17	428.55
NMV F294901	JR275	1364	1364.4	2	Dendrochirotida	fam. indet.	gen. indet.	sp. indet.	Grube, 1840	2012-02-29	400m Station	428 m	92	AGT	-74.7013	-74.7009	-29.5009	-29.5002	427.17	428.55
NMV F294902	JR275	1364	1364.4a	1	Dendrochirotida	fam. indet.	gen. indet.	sp. indet.	Grube, 1840	2012-02-29	400m Station	428 m	92	AGT	-74.7013	-74.7009	-29.5009	-29.5002	427.17	428.55
NMV F294903	JR275	1364	1364.5	8	Dendrochirotida	fam. indet.	gen. indet.	sp. indet.	Grube, 1840	2012-02-29	400m Station	428 m	92	AGT	-74.7013	-74.7009	-29.5009	-29.5002	427.17	428.55
NMV F294904	JR275	1364	1364.5a	1	Dendrochirotida	fam. indet.	gen. indet.	sp. indet.	Grube, 1840	2012-02-29	400m Station	428 m	92	AGT	-74.7013	-74.7009	-29.5009	-29.5002	427.17	428.55
NMV F294885	JR275	1374	1374.1	5	Dendrochirotida	fam. indet.	gen. indet.	sp. indet.	Grube, 1840	2012-02-29	400m Station	450 m	93	AGT	-74.6982	-74.6975	-29.4965	-29.4956	439.76	450.09
NMV F294886	JR275	1374	1374.2	1	Dendrochirotida	fam. indet.	gen. indet.	sp. indet.	Grube, 1840	2012-02-29	400m Station	450 m	93	AGT	-74.6982	-74.6975	-29.4965	-29.4956	439.76	450.09
NMV F218849	JR275	1374	1374.3	1	Apodida	Chiridotidae	Taeniogyrus	bamberi	O'Loughlin in O'Loughlin et al., 2015	2012-02-29	400m Station	450 m	93	AGT	-74.6982	-74.6975	-29.4965	-29.4956	439.76	450.09
BAS JR275 1394	JR275	1394	1394	7	Synallactida	Synallactidae	Bathyplotes	moseleyi	(Théel, 1886)	2012-03-01	1000m Station	1028 m	96	AGT	-74.6252	-74.6268	-29.0515	-29.0429	1018.91	1028.48
NMV F294148	JR275	1397	1397	5	Dendrochirotida	Psolidae	Psolidium	whittakeri	O'Loughlin & Ahearn, 2008	2012-03-01	1000m Station	1028 m	96	AGT	-74.6252	-74.6268	-29.0515	-29.0429	1018.91	1028.48
NMV F218253	JR275	1400	1400	1	Dendrochirotida	Psolidae	Psolus	dubiosus	Ludwig & Heding, 1935	2012-03-01	1000m Station	1028 m	96	AGT	-74.6252	-74.6268	-29.0515	-29.0429	1018.91	1028.48
BAS JR275 1401	JR275	1401	1401	1	Dendrochirotida	Psolidae	Psolus	dubiosus	Ludwig & Heding, 1935	2012-03-01	1000m Station	1028 m	96	AGT	-74.6252	-74.6268	-29.0515	-29.0429	1018.91	1028.48
BAS JR275 1409	JR275	1409	1409	1	Dendrochirotida	Cucumariidae	Staurocucumis	liouvillei	(Vaney, 1914)	2012-03-01	1000m Station	1028 m	96	AGT	-74.6252	-74.6268	-29.0515	-29.0429	1018.91	1028.48
BAS JR275 1425	JR275	1425	1425	2	Synallactida	Synallactidae	Bathyplotes	moseleyi	(Théel, 1886)	2012-03-01	1000m Station	1011 m	97	AGT	-74.6304	-74.6319	-29.0236	-29.0151	985.75	1010.63
BAS JR275 1425.1	JR275	1425	1425.1	1	Synallactida	Synallactidae	Bathyplotes	moseleyi	(Théel, 1886)	2012-03-01	1000m Station	1011 m	97	AGT	-74.6304	-74.6319	-29.0236	-29.0151	985.75	1010.63
BAS JR275 1425.2	JR275	1425	1425.2	1	Synallactida	Synallactidae	Bathyplotes	moseleyi	(Théel, 1886)	2012-03-01	1000m Station	1011 m	97	AGT	-74.6304	-74.6319	-29.0236	-29.0151	985.75	1010.63
BAS JR275 1429	JR275	1429	1429	1	Dendrochirotida	Cucumariidae	Staurocucumis	liouvillei	(Vaney, 1914)	2012-03-01	1000m Station	1011 m	97	AGT	-74.6304	-74.6319	-29.0236	-29.0151	985.75	1010.63
BAS JR275 1430	JR275	1430	1430	1	[Holothuroidea indet.]				Blainville, 1834	2012-03-01	1000m Station	1011 m	97	AGT	-74.6304	-74.6319	-29.0236	-29.0151	985.75	1010.63
BAS JR275 1431	JR275	1431	1431	1	Dendrochirotida	Psolidae	Psolidium	tenue	Mortensen, 1925	2012-03-01	1000m Station	1011 m	97	AGT	-74.6304	-74.6319	-29.0236	-29.0151	985.75	1010.63
BAS JR275 1432	JR275	1432	1432	1	Dendrochirotida	Cucumariidae	Staurocucumis	liouvillei	(Vaney, 1914)	2012-03-01	1000m Station	1011 m	97	AGT	-74.6304	-74.6319	-29.0236	-29.0151	985.75	1010.63
BAS JR275 1454.1	JR275	1454	1454.1	2	Synallactida	Synallactidae	Bathyplotes	moseleyi	(Théel, 1886)	2012-03-01	1000m Station	971 m	98	AGT	-74.6357	-74.6372	-28.995	-28.9865	941.94	971.14
BAS JR275 1454.1a	JR275	1454	1454.1a	1	Synallactida	Synallactidae	Bathyplotes	moseleyi	(Théel, 1886)	2012-03-01	1000m Station	971 m	98	AGT	-74.6357	-74.6372	-28.995	-28.9865	941.94	971.14
BAS JR275 1454.2	JR275	1454	1454.2	1	Synallactida	Synallactidae	Bathyplotes	moseleyi	(Théel, 1886)	2012-03-01	1000m Station	971 m	98	AGT	-74.6357	-74.6372	-28.995	-28.9865	941.94	971.14
BAS JR275 1457	JR275	1457	1457	1	Dendrochirotida	Cucumariidae	Staurocucumis	liouvillei	(Vaney, 1914)	2012-03-01	1000m Station	971 m	98	AGT	-74.6357	-74.6372	-28.995	-28.9865	941.94	971.14
NMV F294149	JR275	1458	1458	1	Dendrochirotida	Psolidae	Psolidium	tenue	Mortensen, 1925	2012-03-01	1000m Station	971 m	98	AGT	-74.6357	-74.6372	-28.995	-28.9865	941.94	971.14
BAS JR275 1459	JR275	1459	1459	1	Dendrochirotida	Psolidae	Psolus	cf. dubiosus	Ludwig & Heding, 1935	2012-03-01	1000m Station	971 m	98	AGT	-74.6357	-74.6372	-28.995	-28.9865	941.94	971.14
NMV F294909	JR275	1492	1492.1	1	Elasipodida	Elpidiidae	gen. indet.	sp. indet.	Théel, 1882	2012-03-04	Halley Transect 1	398 m	101	AGT	-75.2427	-75.2437	-29.0036	-29.0072	391.66	398.3
NMV F294910	JR275	1492	1492.2	1	Dendrochirotida	fam. indet.	gen. indet.	sp. indet.	Grube, 1840	2012-03-04	Halley Transect 1	398 m	101	AGT	-75.2427	-75.2437	-29.0036	-29.0072	391.66	398.3
[observation]	JR275	1510	1510	1	Synallactida	Synallactidae	Bathyplotes	bongraini	Vaney, 1914	2012-03-04	Halley Transect 1	397 m	102	AGT	-75.246	-75.2471	-29.0154	-29.019	392.77	396.83
BAS JR275 1511.1	JR275	1511	1511.1	1	Holothuriida	Methothuriidae	Mesothuria	bifurcata	Hérouard, 1901	2012-03-04	Halley Transect 1	397 m	102	AGT	-75.246	-75.2471	-29.0154	-29.019	392.77	396.83
BAS JR275 1511.2	JR275	1511	1511.2	4	Elasipodida	Elpidiidae	Peniagone	vignoni	Hérouard, 1901	2012-03-04	Halley Transect 1	397 m	102	AGT	-75.246	-75.2471	-29.0154	-29.019	392.77	396.83
NMV F294151	JR275	1511	1511.3	1	Dendrochirotida	Psolidae	Psolus	dubiosus	Ludwig & Heding, 1935	2012-03-04	Halley Transect 1	397 m	102	AGT	-75.246	-75.2471	-29.0154	-29.019	392.77	396.83
BAS JR275 1543.1	JR275	1543	1543.1	1	Elasipodida	Elpidiidae	Peniagone	vignoni	Hérouard, 1901	2012-03-04	Halley Transect 1	392 m	103	AGT	-75.2495	-75.2506	-29.0271	-29.0304	390.17	392.2
NMV F294152	JR275	1543	1543.2	1	Dendrochirotida	Paracucumidae	Paracucumis	turricata	(Vaney, 1906)	2012-03-04	Halley Transect 1	392 m	103	AGT	-75.2495	-75.2506	-29.0271	-29.0304	390.17	392.2
BAS JR275 1564.1	JR275	1564	1564.1	2	Elasipodida	Elpidiidae	Peniagone	vignoni	Hérouard, 1901	2012-03-04	Halley Transect 2	416 m	106	AGT	-75.2389	-75.2397	-27.8486	-27.853	413.67	415.71
BAS JR275 1564.1a	JR275	1564	1564.1a	1	Elasipodida	Elpidiidae	Peniagone	vignoni	Hérouard, 1901	2012-03-04	Halley Transect 2	416 m	106	AGT	-75.2389	-75.2397	-27.8486	-27.853	413.67	415.71
NMV F294153	JR275	1564	1564.2	1	Persiculida	Pseudostichopodidae	Pseudostichopus	spiculiferus	(O'Loughlin, 2002)	2012-03-04	Halley Transect 2	416 m	106	AGT	-75.2389	-75.2397	-27.8486	-27.853	413.67	415.71
BAS JR275 1564.3	JR275	1564	1564.3	1	Persiculida	Pseudostichopodidae	Pseudostichopus	spiculiferus	(O'Loughlin, 2002)	2012-03-04	Halley Transect 2	416 m	106	AGT	-75.2389	-75.2397	-27.8486	-27.853	413.67	415.71
BAS JR275 1564.4	JR275	1564	1564.4	1	Holothuriida	Methothuriidae	Mesothuria	bifurcata	Hérouard, 1901	2012-03-04	Halley Transect 2	416 m	106	AGT	-75.2389	-75.2397	-27.8486	-27.853	413.67	415.71
BAS JR275 1564.5	JR275	1564	1564.5	1	Dendrochirotida	Cucumariidae	Staurocucumis	liouvillei	(Vaney, 1914)	2012-03-04	Halley Transect 2	416 m	106	AGT	-75.2389	-75.2397	-27.8486	-27.853	413.67	415.71
BAS JR275 1568	JR275	1568	1568	1	Dendrochirotida	Cucumariidae	Staurocucumis	liouvillei	(Vaney, 1914)	2012-03-04	Halley Transect 2	416 m	106	AGT	-75.2389	-75.2397	-27.8486	-27.853	413.67	415.71
BAS JR275 1597.2	JR275	1597	1597.2	1	Elasipodida	Elpidiidae	Peniagone	vignoni	Hérouard, 1901	2012-03-04	Halley Transect 2	415 m	107	AGT	-75.2416	-75.2423	-27.8633	-27.8677	414.23	415.15
BAS JR275 1609.1	JR275	1609	1609.1	2	Elasipodida	Elpidiidae	Peniagone	vignoni	Hérouard, 1901	2012-03-04	Halley Transect 2	424 m	108	AGT	-75.244	-75.2448	-27.8771	-27.8816	417.56	424.41
BAS JR275 1609.1a	JR275	1609	1609.1a	1	Elasipodida	Elpidiidae	Peniagone	vignoni	Hérouard, 1901	2012-03-04	Halley Transect 2	424 m	108	AGT	-75.244	-75.2448	-27.8771	-27.8816	417.56	424.41
BAS JR275 1609.2	JR275	1609	1609.2	1	Dendrochirotida	Cucumariidae	Staurocucumis	liouvillei	(Vaney, 1914)	2012-03-04	Halley Transect 2	424 m	108	AGT	-75.244	-75.2448	-27.8771	-27.8816	417.56	424.41
BAS JR275 1609.3	JR275	1609	1609.3	1	Holothuriida	Methothuriidae	Mesothuria	bifurcata	Hérouard, 1901	2012-03-04	Halley Transect 2	424 m	108	AGT	-75.244	-75.2448	-27.8771	-27.8816	417.56	424.41
NMV F294154	JR275	1623	1623	1	Dendrochirotida	Psolidae	Psolus	sp. 1 (sp MOV 7269)		2012-02-29	600m Station	604 m	85	AGT	-74.6741	-74.675	-29.4246	-29.4344	586.74	604.49
BAS JR275 1638	JR275	1638	1638	1	Dendrochirotida	Cucumariidae	Staurocucumis	liouvillei	(Vaney, 1914)	2012-02-23	West Brunt Shelf 2	616 m	60	AGT	-75.2686	-75.2692	-31.1636	-31.168	614.3	616.52
NMV F294155	JR275	1654	1654	1	Dendrochirotida	Cucumariidae	Echinopsolus	cf. mollis	(Ludwig & Heding, 1935)	2012-02-21	Shelf Canyon 2	561 m	38	AGT	-76.1697	-76.1685	-27.7957	-27.799	544.89	561
